# Supplementary material for: Attitudes and Barriers Toward Consumption of More Plant-Based Foods Among Danish Patients with Celiac Disease
Source: Nutrients. 2026 May 23;18(11):1673. doi: 10.3390/nu18111673 (PMC13259248; doi:10.3390/nu18111673)
Supplement: Supplementary file 1 [file nutrients-18-01673-s001.zip]

Archive with 1 entries (1 files):
- nutrients-4305424-supplementary.pdf
